# Supplementary material for: Direct In Vivo Analysis of CBD- and THC-Acid Cannabinoids and Classification of Cannabis Cultivars Using SpiderMass
Source: Metabolites. 2022 May 26;12(6):480. doi: 10.3390/metabo12060480 (PMC9227750; doi:10.3390/metabo12060480)
Supplement: Supplementary file 1 [file metabolites-12-00480-s001.zip]

Archive with 1 entries (1 files):
- metabolites-1551550-supplementary.pdf
